# Supplementary material for: Fat-Soluble Vitamins Deficiency in Pediatric Cholestasis: A Scoping Review
Source: Nutrients. 2023 May 26;15(11):2491. doi: 10.3390/nu15112491 (PMC10255381; doi:10.3390/nu15112491)
Supplement: Supplementary file 1 [file nutrients-15-02491-s001.zip]

Archive with 1 entries (1 files):
- nutrients-2351429-supplementary.pdf
